# Supplementary material for: Increased interleukin-6 levels associated with malaria infection and disease severity: a systematic review and meta-analysis
Source: Sci Rep. 2022 Apr 8;12:5982. doi: 10.1038/s41598-022-09848-9 (PMC8993930; doi:10.1038/s41598-022-09848-9)
Supplement: Supplementary file 2 — Supplementary Table S2. [file 41598_2022_9848_MOESM2_ESM.xlsx]

## Sheet: Sheet1
Increased interleukin-6 levels associated with malaria infection and disease severity: A systematic review and meta-analysis Polrat Wilairatana1, Wanida Mala2, Giovanni De Jesus Milanez3, Frederick Ramirez Masangkay4, Kwuntida Uthaisar Kotepui2, Manas Kotepui2* 1Department of Clinical Tropical Medicine, Faculty of Tropical Medicine, Mahidol University, Bangkok, Thailand 2Medical Technology, Schoo…
No.	Authors	study design	study location (Year)	year	types of participants	participants (n)	Plasmodium spp.	mean age	age (years)	male%	IL-6 (mean±SD)(pg/mL)	Parasite density	Method for malaria	Method for IL-6
1	Abdullahi et al., 2021	Case-control study	Nigeria	2019	Mild malaria (45), Moderate malaria (40), Severe malaria (40), Healthy control (40)	165	P. falciparum	Mild malaria (45): 9.2 ± 2.3, Moderate malaria (40): 9.8 ± 2.2, Severe malaria (40): 8.5 ± 1.5, Healthy control (40)	< 12	50	Mild: 83.7±13.5, Moderate: 98.5 ± 15, Severe: 101 ± 18.4, Healthy control: 30.3 ± 8.7	Mild malaria (45): 2754 ± 125, Moderate malaria (40): 16,254 ± 2520, Severe malaria (40): 227,651 ± 14,533, Healthy control (40)	Microscopy	ELISA
2	Acheampong et al., 2021	Cross-sectional study	Ghana	2018	Rural cases (83), urban cases (66), febrile controls (149)	298	P. falciparum	NS	0-20	Total cases (149): 50, febrile controls (149): 58	Rural (83): 186.3 ± 35.3, Urban cases (66): 239.6 ± 80.3, febrile controls (149): 71.7 ± 17.19	Rural (83): 15,169, Urban cases (66): 15,169	Microscopy	ELISA
3	Aninagyei et al., 2020	Case-control study	Ghana	2018	Malaria-infected donor blood (115), Malaria-noninfected donor blood (115)	230	P. falciparum	Malaria-infected donor blood (115): 31 ± 9:2, Malaria-noninfected donor blood (115): 33 ± 10:1	Adults	864	Malaria-infected donor blood (115): 35.5, Malaria-noninfected donor blood (115): 15.4	NS	Microscopy/RDT	ELISA
4	Ballal et al., 2009	Cross-sectional study	Sudan	NS	Malaria patients (40), Healthy controls (37)	77	P. falciparum	NS	16–44	NS	Malaria patients (23): 19 (29±7), Healthy controls (11): 18 (21±4)	24,540±5,270	Microscopy	ELISA
5	Baptista et al., 1997	Cross-sectional study	São Tomé and Príncipe	1992-1993	Cerebral malaria (12), Mild malaria (44), Healthy controls (30)	86	P. falciparum	Cerebral malaria (12): 5 (4–9), Mild malaria (44): 9 (4–14), Healthy controls (30): 9.5 (4–14)	children	Cerebral malaria (12): 58.3, Mild malaria (44): 36.4, Healthy controls (30): 46.7	Cerebral malaria (12): 65.4 (52.9–78.4), Mild malaria (44): 52.7 (48.3–60.3), Healthy controls (30): 47 (45.8–48.6)	Cerebral malaria (12): 62100 (35040–287520, Mild malaria (44): 52.7 (48.3–60.3)	Microscopy	ELISA
6	Barber et al., 2017	Prospective observational study	Malaysia	2010-2012	P. knowlesi (severe 47, non-severe 99), P. falciparum (severe21, non-severe 109), Healthy controls (50)	326	P. falciparum/P. knowlesi	P. knowlesi (severe 47): 55 (20–81), (non-severe 99): 42 (13–83), P. falciparum (severe 21): 33 (13–60), (non-severe 109): 25 (13–78), Healthy controls (50): 35 (14–69)	≥12	P. knowlesi (severe 47): 35, (non-severe 99): 73, P. falciparum (severe 21): 15, (non-severe 109): 79, Healthy controls (50): 34	P. knowlesi (severe 47): 183 (56–353), (non-severe 99): 38 (18–83), P. falciparum (severe 21): 112 (42–357), (non-severe 109): 46 (19–87)	P. knowlesi (severe 47): 104000 (21700–168279), (non-severe 99): 4841 (1563–15169), P. falciparum (severe 21): 44332 (9079–237909), (non-severe 109): 10500 (4014–32267)	Microscopy/PCR	ELISA
7	Barber et al., 2015	Prospective observational study	Malaysia	2010-2012	Severe P. vivax (9), non-severe P. vivax (53)	62	P. vivax	Severe (9): 39 (30–52), non-severe (53): 24 (18–39)	≥12	Severe (9): 9, non-severe (53): 39	Severe (9): 49.52 (36.1–54.0), non-severe (53): 27.6 (9.13–93.6)	Severe (9): 10,243 (4387–19,520), non-severe (53): 4,209 (1700–10,165)	Microscopy/PCR	ELISA
8	Day et al., 1999	Case-control study	Nigeria	1991-1994	Severe malaria (died 43, survived 244)	287	P. falciparum	Severe malaria (died 43): 35 ± 10.3, (survived 244): 35 ± 10.4	Adults	Severe malaria (died 43): 79, (survived 244): 79	Severe malaria (died 43): 438 (194–988), (survived 244): 35 (10.4)	Severe malaria (died 43): 95,100 (60,900–149,000), (survived 244): 46,600 (37,300–58,400)	Microscopy	ELISA
9	Dembele et al., 2016	Prospective observational study	Thailand	NS	Malaria patients (50)	50	P. falciparum	23 (15–50)	15–50	58	55.11 (4.240–1814)	NS	Microscopy	ELISA
10	Gonçalves et al., 2012	Prospective observational study	Brazil	NS	Symptomatic P. Vivax (81), Symptomatic P. vivax (45), Symptomatic P. falciparum (30), Symptomatic mixed species (12), Healthy controls (20)	188	P. falciparum/P. vivax	Symptomatic P. vivax (81): 30 (21–43), Asymptomatic P. vivax (45): 23 (12–37.5), Symptomatic P. falciparum (30): 34 (26.5–46), Symptomatic mixed species (12): 33 (16–43), Healthy controls (20): 32 (28–42)	Adults	Symptomatic P. vivax (81): 62.4, Asymptomatic P. vivax (45): 48.9, Symptomatic P. falciparum (30): 66.7, Symptomatic mixed species (12): 54.5, Healthy controls (20): 55.5	Symptomatic P. vivax (81): 13.4 (10.0–22.4), Asymptomatic P. vivax (45): 11.1 (10.4–13.3), Symptomatic P. falciparum (30): 13.2 (9.8–16.6), Symptomatic mixed species (12): 10.2 (9.8–11.4), Healthy controls (20): 10.3 (9.5–17.9)	Symptomatic P. vivax (81): 1184 (193–4594), Asymptomatic P. vivax (45): 16 (6–121), Symptomatic P. falciparum (30): 525 (130–4216), Symptomatic mixed species (12): 228 (37–477)	Microscopy/PCR	ELISA
11	Halsey et al., 2016	Prospective observational study	Peru	2002-2011	Malaria patients (44)	44	P. falciparum/P. vivax	29.6 (16.1)	> 5	66	50.4 (18.9–188.2)	NS	Microscopy/PCR	ELISA
12	Harawa et al., 2018	Prospective observational study	Malawi	2009-2015	Cerebral malaria (195)	195	P. falciparum	No severe swelling (111): 4 (2.58-5.67), Severe swelling (62): 3.5 (2.33-5.46)	6 months - 12 years	55	No severe swelling (111): 5.11 (4.23-5.95), Severe swelling (62): 5.27 (4.29-6.38)	NS	Microscopy	Bead-based assay
13	Hugosson et al., 2006	Prospective observational study	Tanzania	1998	Malaria patients (104)	104	P. falciparum		1-5	NS	98	NS	Microscopy	ELISA
14	Ifeanyichukwu et al., 2017	Cross-sectional study	Nigeria	NS	Malaria patients (20), Healthy controls (20)	40	P. falciparum	NS	Adults	0	Malaria patients (20): 23.42 ± 0.45, Healthy controls (20): 2.33 ± 0.58	NS	Microscopy/RDT	ELISA
15	Jakobsen et al., 1994	Cross-sectional study	Gambia	1992	Mild malaria (62), Cerebral malaria (67), Asymtomatic malaria (26), Severely ill controls (49), Mild ill controls (38)	290	P. falciparum	Mild malaria (62):5.5, Cerebral malaria (67): 3, Asymtomatic malaria (26): 3.33, Severely ill controls (49): 1.83, Mild ill controls (38): 2.67	< 5	Mild malaria (62): 54.5, Cerebral malaria (67): 56.8, Asymtomatic malaria (26): 3.33, Severely ill controls (49): 40.7, Mild ill controls (38): 56.5	Mild malaria (62): 22 (<10-95), Cerebral malaria (67): 48 (<10-171), Asymtomatic malaria (26): <10 (<10-62), Severely ill controls (49): <10 (<10-81), Mild ill controls (38): <10 (<10-10)	Mild malaria (62): 90000, Cerebral malaria (67): 75000, Asymtomatic malaria (26): 15000	Microscopy	ELISA
16	John et al., 2006	Prospective observational study	Uganda	NS	Cerebral malaria (died 4, survived 76)	80	P. falciparum	6.1 ± 2.5	4-12	57.9	Cerebral malaria (died 4): 6183, (survived 76): 446	39,790 (143–560)	Microscopy	Bead-based assay
17	Lopera-Mesa et al., 2012	Prospective observational study	Mali	2008	Uncomplicated malaria (473), = Non-cerebral severe malaria (24), Cerebral malaria (9)	506	P. falciparum	Uncomplicated malaria (473): 5 (3–9), Non-cerebral severe malaria (24): 6 (3–8), Cerebral malaria (9): 1 (0.875–2)	6 months–17 years	Uncomplicated malaria (473): 49.7, Non-cerebral severe malaria (24): 54.2, Cerebral malaria (9): 33.3	Uncomplicated malaria (473): 22.8 (7.08–96.4), Non-cerebral severe malaria (24): 340 (7.08–96.4), Cerebral malaria (9): 312 (130–968)	Uncomplicated malaria (473): 8600 (787.5–26150), Non-cerebral severe malaria (24): 22888 (6975–46012), Cerebral malaria (9): 34350 (10300–138150)	Microscopy	Bead-based assay
18	Lyke et al., 2004	Case-control study	Mali	2003	Severe malaria (248), Uncomplicated malaria (249), Healthy controls (251)	748	P. falciparum	Severe malaria (died 18): mean 2.42 (0.67–8.25), (survived 230): 3.43 (0.25–13.5), Uncomplicated malaria (249): mean 3.46 (0.5–14), Healthy controls (251): mean 3.38 (0.38–13.9)	3 months to 14 years	Severe malaria (died 18): 44, (survived 230): 47, Uncomplicated malaria (249): 50, Healthy controls (251): mean 53	Severe malaria (248): mean 485.2 (10–33,100), Uncomplicated malaria (249): mean 141 (2.6–16,170), Healthy controls (251): mean 54.1 (2.5–11,111)	Severe malaria (died 18): 31763, (survived 230): 170029, Uncomplicated malaria (249): 7820	Microscopy	Bead-based assay
19	Lyke et al., 2006	Case-control study	Mali	2002	Malaria patients (232)	232	P. falciparum	8.76	4 to 14 years	51.6	105.3 ± (2.5-5984)	NS	Microscopy	Bead-based assay
20	MacMullin et al., 2012	Prospective observational study	Canada	2007-2011	Returning travellers infected with malaria (35)	35	P. falciparum/P. vivax/P. ovale/P. malariae	NS	All age groups	NS	West Africa (22): 31.58 ± 6.28, African regions (12): 120.1 ± 56.27	NS	Microscopy/RDT/PCR	Bead-based assay
21	Mandala et al., 2017	Prospective observational study	Malawi	2005-2006	Uncomplicated malaria (54), Severe malarial anemia (30), Cerebral malaria (29), Healthy controls (42)	155	P. falciparum	Uncomplicated malaria (54): 27 (6–58), Severe malarial anemia (30): 23 (5–38), Cerebral malaria (29): 30 (5–84), Healthy controls (42): 20 (5–76)	5 to 84 months	Uncomplicated malaria (54): 70.4, Severe malarial anemia (30): 63.3, Cerebral malaria (29): 34.5, Healthy controls (42): 69	Uncomplicated malaria (54): 17.31 (2.65- 168.0), Severe malarial anemia (30): 12.20 (2.83- 403.7), Cerebral malaria (29): 156.3 (26.90- 459.4), Healthy controls (42): 2.37 (1.71- 9.87), Severe malaria and died (5): 2.33, Severe malaria and survived (25): 1.84	Uncomplicated malaria (54): 52,300 (460–768,000), Severe malarial anemia (30): 3,500 (20–296,000), Cerebral malaria 41,800 (900–517,000)	Microscopy	Bead-based assay
22	Matiabe et al., 2020	Cross-sectional study	Kenya	NS	Malaria patients (84)	84	P. falciparum	NS	6-14	NS	Median 10.4 (IQR 8.200)	NS	Microscopy	Bead-based assay
23	Mbengue et al., 2016	Prospective observational study	Senegal	2003-2004	Severe malaria (died 26, survived 82)		P. falciparum	Died (26): 33 (11–74), survived (82): 28 (8–73)	All age groups	NS	Died (26): 609 (3–5925), survived (82): 155 (1–2315)	NS	Microscopy	ELISA
24	Moncunill et al., 2013	Cross-sectional study	Spain	2005-2009	Travelers with malaria (22), Travelers without malaria (21), Immigrants (55), Immigrants without malaria (17)	115	P. falciparum	Travelers with malaria (22): 31 (28-38) , Travelers without malaria (21): 31 (28-38), Immigrants (55): 34 (29-43), Immigrants without malaria (17): 36 (30-44)	Adults	Travelers with malaria (22): 75, Travelers without malaria (21): 42.9, Immigrants (55): 72.7, Immigrants without malaria (17): 41.2	Travelers with malaria (22): 13.085 (8.17-27.69), Travelers without malaria (21): 5.26 (0.6-6.61), Immigrants (55): 10.59 (5.65-43.1), Immigrants without malaria (17): 4.98 (0.6-7.8)	NS	Microscopy	Bead-based assay
25	Mwanga-Amumpaire et al., 2015	RCT	Uganda	2011-2013	Cerebral malaria (92)	92	P. falciparum	Exhaled Nitrogen gas (42): 33.5 ± 22.4, Exhaled Nitric oxide gas (39): 42.4 ± 23.3	2 months to 12 years	Exhaled Nitrogen gas (42): 52.2, Exhaled Nitric oxide gas (39): 41.3	Exhaled Nitrogen gas (42): 84.63 ± 108.6, Exhaled Nitric oxide gas (39): 99.19 ± 122.3	Exhaled Nitrogen gas (42): 61000 ± 100000, Exhaled Nitric oxide gas (39): 56000 ± 130000	Microscopy/RDT	Bead-based assay
26	Nmorsi et al., 2010	Cross-sectional study	Nigeria	NS	Uncomplicated malaria (47), Severe malaria (49)	96	P. falciparum	NS	1-15 years	NS	Uncomplicated malaria (47): 98.8, Severe malaria (49): 82.6	Uncomplicated malaria (47): 3158.8, Severe malaria (49): 12550.5	Microscopy	ELISA
27	Olupot-Olupot et al., 2013	Prospective observational study	Kenya and Uganda	2009	Severe malaria & shock (126), died (10)	136	P. falciparum	Severe malaria & shock (126): 2.66 (1.23-4.02), died (10): NS	< 5	NS	Severe malaria & shock (126): 52.5 (0–219), died (10): 524 (30–1252)	NS	Microscopy/RDT	ELISA
28	Ong’echa et al., 2011	Cross-sectional study	Kenya	NS	Uncomplicated malaria (31), Severe malarial anemia (80), None-severe malarial anemia (37)	148	P. falciparum	Uncomplicated malaria (31): 1 (IQR 0.67), Severe malarial anemia (80): 0.67 (IQR 0.67), None-severe malarial anemia (37): 0.75 (IQR 0.75)	3 months to 2.5 years	Uncomplicated malaria (31): 45.2, Severe malarial anemia (80): 48.8, None-severe malarial anemia (37): 62.2	Uncomplicated malaria (31): 50.6 (IQR 175.4), Severe malarial anemia (80): 97.9 (IQR 140.5), None-severe malarial anemia (37): 68.7 (IQR 189.2)	Uncomplicated malaria (31): 48,354 (IQR 87,430), Severe malarial anemia (80): 48,354 (IQR 87,430), None-severe malarial anemia (37): 22,615 (IQR 49,929)	Microscopy	Bead-based assay
29	Oyegue-Liabagui et al., 2017	Cross-sectional study	Gabon	2011-2014	Uncomplicated malaria (11), mild malaria anaemia (86), severe malaria anaemia (15)	122	P. falciparum	64.2 ± 2.8	< 5	NS	Uncomplicated malaria (11): 18.3 ± 6.7, mild malaria anaemia (86): 75.2 ± 20.2, severe malaria anaemia (15): 98.9 ± 38.1	46277 ± 8188	Microscopy/RDT	ELISA
30	Perera et al., 2013	Cross-sectional study	Sri Lanka	NS	Uncomplicated malaria (69), Severe malaria (62)	131	P. falciparum	Uncomplicated malaria (69): 28.8 (1–68), Severe malaria (62): 26.3 (1–81)	1-68	NS	Uncomplicated malaria (69): 106.1 ± 16.1, Severe malaria (62): 272 ± 24.5	NS	Microscopy	ELISA
31	Pinna et al., 2018	Cross-sectional study	Brazil	NS	Malaria patients (52), Healthy controls (12)	52	P. falciparum/P. vivax	P. falciparum (19): 28 (23–42), P. vivax (33): 28 (22–36.5), Healthy controls (12): 29 (24.5–40)	Adults	P. falciparum (19): 74, P. vivax (33): 73, Healthy controls (12): 42	P. falciparum (19): 335.9 (238.3–1,552), P. vivax (33): 152.1 (2–827.7), Healthy controls (12): 2 (2–2)	P. falciparum (19): 1,400 (890–3,338) , P. vivax (33): 3,200 (1,047–7,758)	Microscopy/PCR	Bead-based assay
32	Poluga et al., 2012	Prospective observational study	Serbia	2007-2010	Malaria patients (34)	34	P. falciparum/P. vivax/P. ovale	NS	NS	NS	31.7±39.3	NS	Microscopy	ELISA
33	Post et al., 2021	Cross sectional study	Burkina Faso	2016-2017	Asymptomatic malaria (126), Uncomplicated malaria (118), Febrile/healthy controls (235)	479	P. falciparum	Asymptomatic malaria (126): 2.2 (1.94–3.3), Uncomplicated malaria (118): 1.95 (1.14-3.04), Febrile/healthy controls (235): 2.08 (1.83–3.43)	< 5	Asymptomatic malaria (126): 50, Uncomplicated malaria (118): 60.5, Febrile/healthy controls (235): 49.4	Asymptomatic malaria (126): 3.4 (2.1-12.2), Uncomplicated malaria (118): 69.2 (22.2-303.0), Febrile/healthy controls (235): 1.2 (0.7-2.4)	Asymptomatic malaria (126): 3,517 (745-19,282), Uncomplicated malaria (118): 50,882 (7,587-104,497)	Microscopy	ELISA
34	Punnath et al., 2019	Prospective observational study	India	2013-2015	Malaria patients (627), Healthy controls (176)	803	P. falciparum/P. vivax/Mixed infection	P. falciparum (172): mean 32.7 (16-65),P. vivax (384): mean 30.5 (16-65), Mixed infection (71): mean 31.7 (16-65), Healthy controls (176): mean 30.1 (16-58)	16-65	P. falciparum (172): 64.5, P. vivax (384): 64.1, Mixed infection (71): 63.4, Healthy controls (176): 65.9	P. falciparum (172): 280.2±44.4,P. vivax (384): 227.4±63.9, Mixed infection (71): 88.1±54.8	P. falciparum (172): 0.8 ± 1.15%,P. vivax (384): 0.3 ± 0.49%, Mixed infection (71): 0.3 ± 0.49%	Microscopy	ELISA
35	Ringwald et al., 1993	Cross-sectional study	Madagascar	1991-1992	Uncomplicated malaria (26), Severe malaria (10), Cerebral malaria (10), Healthy controls (6)	52	P. falciparum	Uncomplicated malaria (26): 15.3 ± 11.9, Severe malaria (10): 19.9 ± 10, Cerebral malaria (10): 19.9 ± 10	All age groups	Uncomplicated malaria (26): 60, Severe malaria (10): 70, Cerebral malaria (10): 50	Uncomplicated malaria (26): 33 (15-71), Severe malaria (10): 133 (69-253), Cerebral malaria (10): 101 (38-266), Healthy controls (6): <3	Uncomplicated malaria (26): 80574, Severe malaria (10): 115570, Cerebral malaria (10): 99761	Microscopy	ELISA
36	Saïssy et al., 1994	Prospective observational study	Senegal	1990-1992	Severe malaria (16), Healthy controls (11)	27	P. falciparum	NS	17-73	Severe malaria (16): 60.9	Severe malaria (16): 609.5 ± 304.2, Healthy controls (11): 30.2 ± 10.1	NS	Microscopy	ELISA
37	Sarthou et al., 1997	Prospective observational study	Senegal	NS	Severe malaria (died 14, survived 27)		P. falciparum	22 ± 14	1-58	NS	Died (14): 703 ± 749, survived (27), 575 ± 983	Died (14): 75,168 ± 93,131, survived (27), 65,641 ± 92,107	Microscopy	ELISA
38	Scherer et al., 2016	Cross-sectional study	Brazil	NS	Uncomplicated malaria (37), Healthy controls (42)	79	P. vivax	Uncomplicated malaria (37): 30.5 ± 10.52, Healthy controls (42): 28.7 ± 8.12	Adults	Uncomplicated malaria (37): 62.2, Healthy controls (42): 50	Uncomplicated malaria (37): 1.67 ± 0.47, Healthy controls (42): 1.79 ± 0.22	1746.87 ± 728.22	Microscopy	Bead-based assay
39	Sinha et al., 2010	Case-control study	India	NS	Uncomplicated malaria (endemic regions 76, non-endemic regions 13), Severe malaria (endemic regions 25, non-endemic regions 63), Healthy controls (endemic regions 102, non-endemic regions 90)	369	P. falciparum	Uncomplicated malaria (endemic regions 76: 28.02 ± 12.1, non-endemic regions 13: 29.7 ± 11.8, Severe malaria (endemic regions 25: 34 ± 13.4, non-endemic regions 63: 24.3 ± 10.9, Healthy controls (endemic regions 102: 38.9 ± 12.6, non-endemic regions 90: 28.7 ± 3.9	Adults	Uncomplicated malaria (endemic regions 76: 59.2, non-endemic regions 13: 69.2, Severe malaria (endemic regions 25: 48, non-endemic regions 63: 77.8, Healthy controls (endemic regions 102: 49, non-endemic regions 90: 56.7	Uncomplicated malaria (endemic regions 76:32.47 1.98-468.4, non-endemic regions 13:17.23 1.8-249.2), Severe malaria (endemic regions 25: 239.75 8.18-575.58, non-endemic regions 63:44 3.56-522.24), Healthy controls (endemic regions 102: 6.76 2.4-107.91, non-endemic regions 90: 2.40 1.9-41.91)	NS	Microscopy/RDT/PCR	ELISA
40	Thuma et al., 1996	RCT	Zambia	1990-1991	Severe malaria (53)	53	P. falciparum	Treatment (21):3.25 ± 1.42, Placebo (18): 2.75 ± 0.75	< 6	Treatment (21): 38, Placebo (18): 50	Treatment (21): 767 ± 806, Placebo (18): 503 ± 683	Treatment (21): 48900 (10600-225400), Placebo (18): 47200 (4700-476400)	Microscopy	ELISA
41	Wenisch et al., 1996	Prospective observational study	Thailand	NS	Severe malaria (45)	45	P. falciparum	28 ± 12	> 12	55.5	291 ± 121	226740 ± 126345	Microscopy	ELISA
42	Yeom et al., 2003	Prospective observational study	South Korea	1999-2000	Malaria patients (74)	74	P. vivax	22.1 ± 0.57	> 15	100	80.5 ± 39.9	1761.7 ± 453	Microscopy	ELISA
43	Zeyrek et al., 2006	Cross-sectional study	Turkey	2002	Uncomplicated malaria (79), Healthy controls (89)	168	P. vivax	NS	All age groups	Uncomplicated malaria (79): 45.6, Healthy controls (89): 43.8	Uncomplicated malaria (79): 50.3 (37.2–67.9), Healthy controls (89): 0.1 (0.0–0.3)	32469 (25479–39458)	Microscopy	ELISA

## Sheet: Sheet2
No	Author (year)	Mean_severe	SD_severe	N_severe	Mean_non	SD_non	N_non	mean_sym	SD_sym	N_sym	mean_asym	SD_asym	N_asym	Cmean	CSD	CN	Type of control	Malaria_mean	malaria_SD	Malaria_N
1	Acquah et al.,2016
2	Adegnika et al.,2006
3	Alfandari et al.,1996
4	Amah et al.,2011
5	Andrade et al.,2010	15.8	2.54	19	6.66	1.35	110							6.12	1.68	90	Healthy and febrile control
6	Aninagyei et al.,2021													0.75	0.23	120	Healthy control	1.74	0.19	80
7	Laval et al.,2014
8	Mast et al.,2010
9	Hollestelle et al.,2006	85.2	109	99	102.9	80.5	44							30.7	48.7	74	Febrile control
10	Huang et al.,2019
11	Kuna et al.,2015
12	NAIK et al.,1984
13	Paul et al., 2012
14	Righi et al.,2016	21.9	9.9	9	9.6	6.4	21
15	Yayan et al.,2017
16	Kremsner et al.,1996	137	71	29	47.1	41.7	64
17	Atkinson et al.,2015													1.08	0.34	452	Febrile control	3.07	3.52	70
18	Beesley et al.,2000
19	Conroy et al.,2011
20	Cruz et al.,2018
21	Cruz et al.,2019							18.1	7.5	141	7.6	1.69	127
22	Cusick et al.,2016	707.1	194.4	156										6.18	4.08	83	Healthy control
23	Czepiel et al.,2017
24	Epelboin et al., 2013
25	ERIKSSON et al., 1989													140.8	137.2	120	Febrile control	74.5	49.7	258
26	GJØRUP et al.,2007
27	Gyan et al.,2002	239.6	50.4	105	124.3	35.5	53
28	Kutsuna et al.,2014													22.68	9.88	116	Febrile control	53.4	8	86
29	Kutsuna et al.,2015
30	Leli et al.,2020													3.68	2.23	190	Febrile control	9.65	2.49	21
31	Mendonça et al., 2013	24.6	12.8	19				18	7.12	187	8.23	2.18	148	5.98	1.71	176	Healthy and febrile control
32	Wolfswinkel et al., 2013	226.3	118.7	61	123.8	91	259
33	Van Santen et al.,2011													18.8	9.57	39	Healthy control	31.9	13.3	30
34	Saad et al.,2012	76.2	21.4	32	57.6	17.1	32							22.6	6.73	32	Healthy control
35	Cercamondi et al.,2010
36	Cooper et al.,2014
37	Dongmo et al.,2011
38	BOZKURT et al.,2018
39	JAKOBSEN et al.,1998							66	17.9	27	18.3	13	32				Healthy control	1	0.61	40
40	Righetti et al.,2012
41	Reuling et al.,2018
42	Verhoef et al.,2001										12.5		15	6.8		76	Healthy control
43	Hoorn et al.,2012
44	Wolfswinke et al.,2012
